# Supplementary material for: Immediate Effects of Acceptance and Commitment Therapy in Children with ADHD: A Pilot Resting-State fNIRS Study
Source: Brain Sci. 2026 May 27;16(6):564. doi: 10.3390/brainsci16060564 (PMC13297458; doi:10.3390/brainsci16060564)
Supplement: Supplementary file 1 [file brainsci-16-00564-s001.zip]

Archive with 1 entries (1 files):
- brainsci-4305388-supplementary.pdf
